# Supplementary material for: Efficacy of High-Dose Polyclonal Intravenous Immunoglobulin in COVID-19: A Systematic Review
Source: Vaccines (Basel). 2022 Jan 9;10(1):94. doi: 10.3390/vaccines10010094 (PMC8779789; doi:10.3390/vaccines10010094)
Supplement: Supplementary file 1 [file vaccines-10-00094-s001.zip]

Archive with 3 entries (3 files):
- PRISMA.pdf
- Supplementary figures.pdf
- Supplementary tables.pdf
